# Supplementary material for: Family Support in Healthy Dietary Behaviours Among Community-Dwelling Older Adults: A Scoping Review
Source: Nutrients. 2026 Mar 18;18(6):963. doi: 10.3390/nu18060963 (PMC13029354; doi:10.3390/nu18060963)
Supplement: Supplementary file 1 [file nutrients-18-00963-s001.zip]

Archive with 1 entries (1 files):
- nutrients-4170497-supplementary.pdf
